# Supplementary material for: Genomic heterogeneity in pancreatic cancer organoids and its stability with culture
Source: NPJ Genom Med. 2022 Dec 19;7:71. doi: 10.1038/s41525-022-00342-9 (PMC9763422; doi:10.1038/s41525-022-00342-9)
Supplement: Supplementary file 2 — Supplementary Datasets [file 41525_2022_342_MOESM2_ESM.xlsx]

## Sheet: Sheet1
Supplementary Dataset 1. List of copy number changes that occur between nodes of the phylogenetic tree for hPT1 and hPT2. Segment ID represents an identifier for a given segment in the genome. Copy gains are color coded in red. Copy losses are color coded in blue, and the segment ID numbers are in parentheses.
hPT1
2N to node i					node i to node ii					node ii to P3 C2					node ii to P3 C1					P3 C1 to P14 C1					P14 C1 to P14 C2					P14 C2 to P14 C3					node i to node iii					node iii to P3 C4					P3 C4 to P14 C5
Total CN gain	974.248	Mb			Total CN gain	805.76	Mb			Total CN gain	10.24	Mb			Total CN gain	17.084	Mb			Total CN gain	10.24	Mb			Total CN gain	5.12	Mb			Total CN gain	15.36	Mb			Total CN gain	58.618	Mb			Total CN gain	5.12	Mb			Total CN gain	86.631	Mb
Total CN loss		Mb			Total CN loss	15.36	Mb			Total CN loss	5.12	Mb			Total CN loss	5.12	Mb			Total CN loss	115.53	Mb			Total CN loss	5.797	Mb			Total CN loss	275.352	Mb			Total CN loss	148.48	Mb			Total CN loss	101.991	Mb			Total CN loss	134.674	Mb
Segment ID	CHROM	START	END		Segment ID	CHROM	START	END		Segment ID	CHROM	START	END		Segment ID	CHROM	START	END		Segment ID	CHROM	START	END		Segment ID	CHROM	START	END		Segment ID	CHROM	START	END		Segment ID	CHROM	START	END		Segment ID	CHROM	START	END		Segment ID	CHROM	START	END
0	1	1	61440000		0	1	1	61440000		33	11	1	5120000		12	6	30720001	35840000		78	17	30720001	35840000		35	7	71680001	76800000		52	11	1	5120000		50	17	30720001	35840000		45	16	30720001	35840000		12	3	61440001	87040000
4	2	220160001	225280000		1	1	61440001	66560000		64	23	1	5120000		37	13	15360001	20480000		96	22	15360001	20480000		-51	10	133120001	133797422		71	16	30720001	35840000		53	18	1	5120000		-6	3	1	40960000		26	6	76800001	87040000
5	2	225280001	242193529		7	3	40960001	61440000		-32	10	128000001	133120000		39	13	112640001	114364328		-5	1	143360001	148480000		-71	16	30720001	35840000		72	16	46080001	51200000		57	19	10240001	58617616		-42	15	30720001	35840000		27	6	87040001	102400000
6	3	1	40960000		10	3	92160001	198295559							45	16	30720001	35840000		-22	6	30720001	35840000							-15	4	1	35840000		-3	1	81920001	122880000		-44	15	46080001	101991189		34	7	66560001	71680000
10	3	92160001	198295559		20	7	1	46080000							-63	22	15360001	20480000		-24	6	56320001	61440000							-16	4	56320001	66560000		-8	3	61440001	87040000							70	15	92160001	101991189
14	6	56320001	61440000		24	7	71680001	97280000												-35	7	71680001	76800000							-17	4	71680001	190214555		-13	6	35840001	56320000							71	16	30720001	35840000
20	7	1	46080000		26	8	66560001	143360000												-57	13	15360001	20480000							-42	8	66560001	71680000		-16	6	76800001	102400000							76	17	15360001	20480000
24	7	71680001	97280000		34	11	5120001	51200000												-65	15	20480001	30720000							-50	10	128000001	133120000		-21	7	51200001	56320000							87	19	5120001	10240000
26	8	66560001	143360000		35	11	56320001	135086622												-66	15	30720001	35840000							-56	12	133120001	133275309		-22	7	61440001	66560000							90	20	5120001	10240000
27	8	143360001	145138636		36	12	1	133275309												-67	15	35840001	46080000							-58	13	20480001	112640000		-23	7	66560001	71680000							-2	1	66560001	81920000
32	10	128000001	133120000		38	13	20480001	112640000												-68	15	46080001	76800000							-59	13	112640001	114364328		-48	17	1	15360000							-5	1	143360001	148480000
33	11	1	5120000		41	15	20480001	30720000												-69	15	76800001	92160000							-78	17	30720001	35840000		-61	21	15360001	20480000							-6	2	220160001	225280000
34	11	5120001	51200000		45	16	30720001	35840000												-70	15	92160001	101991189							-81	17	81920001	83257441												-7	2	225280001	242193529
35	11	56320001	135086622		46	16	46080001	51200000												-72	16	46080001	51200000																						-38	7	102400001	158720000
36	12	1	133275309		47	16	51200001	90338345												-74	16	87040001	90338345																						-48	9	128000001	133120000
37	13	15360001	20480000		58	20	5120001	10240000																																					-49	9	133120001	138240000
38	13	20480001	112640000		59	20	15360001	64444167																																					-61	14	25600001	35840000
39	13	112640001	114364328		-67	24	5120001	20480000																																					-63	14	97280001	102400000
41	15	20480001	30720000																																										-67	15	35840001	46080000
42	15	30720001	35840000
43	15	35840001	46080000
44	15	46080001	101991189
45	16	30720001	35840000
46	16	46080001	51200000
47	16	51200001	90338345
49	17	15360001	20480000
50	17	30720001	35840000
51	17	35840001	51200000
52	17	51200001	56320000
59	20	15360001	64444167
60	21	10240001	15360000
63	22	15360001	20480000
hPT2
2N to node i					node i to P6 C4					node i to node ii					node ii to P6 C1					node ii to node iii					node iii to P6 C5					node iii to node iv					node iv to P6 C2					P6 C2 to P16 C8					P16 C8 to P16 C1
Total CN gain	124.224	Mb			Total CN gain	13.538	Mb			Total CN gain	5.12	Mb			Total CN gain	5.12	Mb			Total CN gain	5.12	Mb			Total CN gain	10.24	Mb			Total CN gain	10.24	Mb			Total CN gain	5.12	Mb			Total CN gain	36.909	Mb			Total CN gain	10.24	Mb
Total CN loss	56.32	Mb			Total CN loss	166.281	Mb			Total CN loss	30.72	Mb			Total CN loss	87.047	Mb			Total CN loss	46.08	Mb			Total CN loss	10.24	Mb			Total CN loss	5.12	Mb			Total CN loss	13.131	Mb			Total CN loss	25.6	Mb			Total CN loss	35.84	Mb
Segment ID	CHROM	START	END		Segment ID	CHROM	START	END		Segment ID	CHROM	START	END		Segment ID	CHROM	START	END		Segment ID	CHROM	START	END		Segment ID	CHROM	START	END		Segment ID	CHROM	START	END		Segment ID	CHROM	START	END		Segment ID	CHROM	START	END		Segment ID	CHROM	START	END
1	2	240640001	242193529		19	16	30720001	35840000		28	21	10240001	15360000		15	9	117760001	122880000		10	8	46080001	51200000		17	14	81920001	87040000		2	3	1	5120000		5	4	46080001	51200000		1	2	240640001	242193529		5	3	25600001	35840000
5	4	46080001	51200000		20	16	87040001	90338345		-1e-05	1	25600001	30720000		-1	2	240640001	242193529		-14	9	71680001	117760000		19	16	30720001	35840000		25	18	10240001	15360000		-1	2	240640001	242193529		3	3	5120001	10240000		-3	3	5120001	10240000
6	6	1	5120000		21	17	35840001	40960000		-17	14	81920001	87040000		-4	3	56320001	61440000							-6	6	1	5120000		-16	14	76800001	81920000		-22	17	76800001	83257441		31	16	30720001	35840000		-10	6	1	5120000
7	6	5120001	10240000		-9	8	30720001	35840000		-18	14	87040001	97280000		-6	6	1	5120000							-8	8	10240001	15360000							-27	19	25600001	30720000		34	16	87040001	90338345		-11	6	5120001	10240000
8	8	10240001	15360000		-11	8	61440001	66560000		-29	22	15360001	25600000		-7	6	5120001	10240000																						36	17	76800001	83257441		-31	16	30720001	35840000
10	8	46080001	51200000		-12	8	107520001	112640000							-23	18	1	5120000																						44	20	30720001	35840000		-39	18	10240001	15360000
19	16	30720001	35840000		-30	23	1	56320000							-24	18	5120001	10240000																						46	20	51200001	56320000		-44	20	30720001	35840000
21	17	35840001	40960000		-31	23	61440001	156040895							-26	18	25600001	80373285																						52	1	143360001	148480000		-46	20	51200001	56320000
22	17	76800001	83257441												-27	19	25600001	30720000																						-9	4	46080001	51200000
23	18	1	5120000																																					-15	8	40960001	46080000
24	18	5120001	10240000																																					-16	8	46080001	51200000
25	18	10240001	15360000																																					-22	9	66560001	71680000
26	18	25600001	80373285																																					-41	19	20480001	25600000
27	19	25600001	30720000
28	21	10240001	15360000
-2	3	1	5120000
-3	3	5120001	51200000
-15	9	117760001	122880000
[truncated: 28 more columns]
